# Supplementary material for: Poor Diet, Long Sleep, and Lack of Physical Activity Are Associated with Inflammation among Non-Demented Community-Dwelling Elderly
Source: Healthcare (Basel). 2022 Jan 12;10(1):143. doi: 10.3390/healthcare10010143 (PMC8775386; doi:10.3390/healthcare10010143)
Supplement: Supplementary file 1 [file healthcare-10-00143-s001.zip]

Archive with 1 entries (1 files):
- healthcare-1481802-supplementary.pdf
